# Supplementary material for: Toll-like receptor 3 activation enhances antitumor immune response in lung adenocarcinoma through NF-κB signaling pathway
Source: Front Immunol. 2025 May 8;16:1585747. doi: 10.3389/fimmu.2025.1585747 (PMC12095255; doi:10.3389/fimmu.2025.1585747)
Supplement: Supplementary file 2 [file DataSheet1.zip › Original data/Original experimental data.xlsx]

## Sheet: Double fluorescence reporter ge
		F	R	F/R
	Basic	182826	100715	1.81528	1.78991
		171529	94824	1.80892
		172341	98733	1.74553
	PD-L1_promoter	151582	23632	6.41427	3.58357
		135167	18128	7.45626	4.16572
		146760	18226	8.05223	4.49868
	PD-L1_promoter+NF-κB inhibitor	104833	22831	4.5917	2.56532
		80150	17961	4.46245	2.49311
		97385	23186	4.20016	2.34658

## Sheet: qRT-PCR
		GAPDH	IL-6	IL-8	IFN-γ	TNF-a	IL1-β	INF-β	CXCL-10	CCL5	PD-L1
	A549	14.03	22.72	19.07	32.61	24.36	24.1	20.87	21.7	20.08	24.74
		14.15	22.84	19.13	32.39	24	23.97	20.92	21.76	20.04	24.84
		13.97	22.82	19.22	32.23	23.99	23.96	20.78	21.57	20.09	24.74
	A549(TLR3 agonists)	15.56	22.23	18.65	32.44	24.68	24.3	21.55	22.31	21.32	24.8
		15.62	22.31	18.45	32.63	24.98	24.34	21.76	22.07	20.96	24.75
		15.32	22.27	18.72	31.68	25.22	24.17	21.71	21.88	21.49	25.14

## Sheet: CCK
	A549	12h	Absorbance
		A549+PBMC	1.8178	1.6982	1.8231
		A549+PBMC(Sintilimab)	1.8342	1.6785	1.6625
		A549(Poly)+PBMC	1.6695	1.5298	1.524
		A549(Poly)+PBMC(Sintilimab)	1.4487	1.4088	1.276
		24h	Absorbance
		A549+PBMC	1.9216	1.8312	1.8852
		A549+PBMC(Sintilimab)	1.5373	1.4818	1.5359
		A549(Poly)+PBMC	1.3187	1.2604	1.2615
		A549(Poly)+PBMC(Sintilimab)	1.0249	1.0489	0.9833
	PC9	12h	Absorbance
		PC9+PBMC	1.494	1.458	1.393
		PC9+PBMC(Sintilimab)	1.267	1.202	1.144
		PC9(Poly)+PBMC	1.044	1.129	1.04
		PC9(Poly)+PBMC(Sintilimab)	1.238	1.092	1.049
		24h	Absorbance
		PC9+PBMC	2.04	2.792	2.158
		PC9+PBMC(Sintilimab)	1.66	1.694	1.758
		PC9(Poly)+PBMC	1.201	1.263	1.228
		PC9(Poly)+PBMC(Sintilimab)	1.004	1.082	1.04
