# Supplementary material for: Toll-like receptor 3 activation enhances antitumor immune response in lung adenocarcinoma through NF-κB signaling pathway
Source: Front Immunol. 2025 May 8;16:1585747. doi: 10.3389/fimmu.2025.1585747 (PMC12095255; doi:10.3389/fimmu.2025.1585747)
Supplement: Supplementary file 2 [file DataSheet1.zip › Original data/Pathway enrichment analysis code.txt]

setwd("文件地址")          #设置工作目录
inputFile="gene expression data"                                         #输入文件
gmtFile="KEGG or Hallmark "                                           #GMT文件

#引用包
library(GSVA)
library(limma)
library(GSEABase)

#读取输入文件，并对输入文件处理
rt=read.table(inputFile,sep="\t",header=T,check.names=F)
rt=as.matrix(rt)
rownames(rt)=rt[,1]
exp=rt[,2:ncol(rt)]
dimnames=list(rownames(exp),colnames(exp))
mat=matrix(as.numeric(as.matrix(exp)),nrow=nrow(exp),dimnames=dimnames)
mat=avereps(mat)
mat=mat[rowMeans(mat)>0,]
geneSet=getGmt(gmtFile, 
               geneIdType=SymbolIdentifier())

#ssgsea分析
ssgseaScore=gsva(mat, geneSet, method='ssgsea', kcdf='Gaussian', abs.ranking=TRUE)
#定义ssGSEA score矫正函数
normalize=function(x){
  return((x-min(x))/(max(x)-min(x)))}
#对ssGSEA score进行矫正
ssgseaOut=normalize(ssgseaScore)
ssgseaOut=rbind(id=colnames(ssgseaOut),ssgseaOut)
write.table(ssgseaOut,file="ssgseaOut.txt",sep="\t",quote=F,col.names=F)
