# Supplementary material for: Toll-like receptor 3 activation enhances antitumor immune response in lung adenocarcinoma through NF-κB signaling pathway
Source: Front Immunol. 2025 May 8;16:1585747. doi: 10.3389/fimmu.2025.1585747 (PMC12095255; doi:10.3389/fimmu.2025.1585747)
Supplement: Supplementary file 2 [file DataSheet1.zip › Original data/TIME analysis coded.txt]

ptions("repos"= c(CRAN="https://mirrors.tuna.tsinghua.edu.cn/CRAN/"))
options(BioC_mirror="http://mirrors.tuna.tsinghua.edu.cn/bioconductor/")
BiocManager::install("Biobase")
BiocManager::install("GSVA")
BiocManager::install("ComplexHeatmap")

library(utils)
rforge <- "http://r-forge.r-project.org"
install.packages("estimate", repos=rforge, dependencies=TRUE)
install.packages("R.utils")
library(GSVA)
library(ComplexHeatmap) 
source("pheatmap_translate.R") # 如果不想放弃较老版本的R及其对应的老ComplexHeatmap，可以只加载新版ComplexHeatmap里的这个函数，该脚本出自2.9.4版ComplexHeatmap
library(circlize)
library(viridis)
library(gplots)
library(data.table)
library(estimate)
source("annTrackScale.R") # 加载函数，对数值进行标准化并对极端值做截断
Sys.setenv(LANGUAGE = "en") #显示英文报错信息
options(stringsAsFactors = FALSE) #禁止chr转成factor
# 加载自定义函数
standarize.fun <- function(indata=NULL, halfwidth=NULL, centerFlag=T, scaleFlag=T) {  
  outdata=t(scale(t(indata), center=centerFlag, scale=scaleFlag))
  if (!is.null(halfwidth)) {
    outdata[outdata>halfwidth]=halfwidth
    outdata[outdata<(-halfwidth)]= -halfwidth
  }
  return(outdata)
}

# 加载表达数据
tpm <- read.table("tcga.mibc.tpm.txt",sep = "\t",row.names = 1,check.names = F,stringsAsFactors = F,header = T)
immune.signature <- read.table("Curated_Immune_Cell_Signature.txt",sep = "\t",check.names = F,stringsAsFactors = F,header = T,row.names = NULL)

# 构建计算GSVA的列表
cell.type <- unique(immune.signature$CellType)
immune.sig.ccr <- list()
for (i in cell.type) {
  immune.sig.ccr[[i]] <- immune.signature[which(immune.signature$CellType == i),"Symbol"]
}

# 免疫检查点相关基因
imm.targets <- c("CD274","PDCD1","CD247","PDCD1LG2","CTLA4","TNFRSF9","TNFRSF4","TLR9") 

# 免疫细胞的排序
immune.sig.ccr.order <- c("T.cells.CD8", 
                          "T.cells.regulatory..Tregs.",
                          "T.cells.CD4.naive",
                          "T.cells.follicular.helper",
                          "B.cells.naive",
                          "B.cells.memory",
                          "T.cells.gamma.delta",
                          "Dendritic.cells.activated",
                          "Macrophages.M1",
                          "NK.cells.activated",
                          "Plasma.cells",
                          "T.cells.CD4.memory.resting",
                          "T.cells.CD4.memory.activated",
                          "Mast.cells.activated",
                          "NK.cells.resting",
                          "Macrophages.M0",
                          "Macrophages.M2",
                          "Eosinophils",
                          "Monocytes",
                          "Dendritic.cells.resting",
                          "Mast.cells.resting",
                          "Neutrophils",
                          "Endothelial cells",
                          "Fibroblasts")

# 计算immune/stromal得分
indata <- log2(tpm + 1)
# 保存到文件
write.table(indata,file = "TCGA_log2TPM_hugo.txt",sep = "\t",row.names = T,col.names = NA,quote = F)

filterCommonGenes(input.f = "TCGA_log2TPM_hugo.txt" , output.f="TCGA_log2TPM_hugo_ESTIMATE.txt", id="GeneSymbol")
estimateScore("TCGA_log2TPM_hugo_ESTIMATE.txt","TCGA_log2TPM_hugo_estimate_score.txt", platform="affymetrix")
est.tcga <- read.table(file = "TCGA_log2TPM_hugo_estimate_score.txt",header = T,row.names = NULL,check.names = F,stringsAsFactors = F,sep = "\t")
rownames(est.tcga) <- est.tcga[,2]; colnames(est.tcga) <- est.tcga[1,]; est.tcga <- est.tcga[-1,c(-1,-2)];
est.tcga <- sapply(est.tcga, as.numeric); rownames(est.tcga) <- c("StromalScore","ImmuneScore","ESTIMATEScore","TumorPurity"); est.tcga.backup = as.data.frame(est.tcga); colnames(est.tcga.backup) <- colnames(indata)

# 对数值进行标准化并对极端值做截断
est.tcga <- annTrackScale(indata = est.tcga, halfwidth = 2, poolsd = F); est.tcga <- as.data.frame(t(est.tcga)) 
rownames(est.tcga) <- colnames(tpm)

tcga.immune.gsva <- gsva(as.matrix(log2(tpm + 1)),
                         immune.sig.ccr,
                         method = "gsva")

# 设置颜色
clust.col <- c("#DD492E","#40548A","#32A087","#EC7D21")
heatmap.BlBkRd <- c("#54FEFF","#32ABAA","#125456","#000000","#510000","#A20000","#F30000")
blue <- "#5bc0eb"
gold <- "#ECE700"
cyan <- "#00B3D0"

annCol.tcga$ImmuneScore <- as.numeric(est.tcga[rownames(annCol.tcga),"ImmuneScore"])
annCol.tcga$StromalScore <- as.numeric(est.tcga[rownames(annCol.tcga),"StromalScore"])
annCol.tcga <- annCol.tcga[order(annCol.tcga$CMOIC),]
annColors.tcga <- list() # 构建热图的图例颜色
annColors.tcga[["CMOIC"]] <- c("CS1" = clust.col[1],
                               "CS2" = clust.col[2],
                               "CS3" = clust.col[3],
                               "CS4" = clust.col[4])
annColors.tcga[["ImmuneScore"]] <- inferno(64)
annColors.tcga[["StromalScore"]] <- viridis(64)

## 热图1：免疫检查点基因表达
indata <- log2(tpm[intersect(rownames(tpm),imm.targets),] + 1)
hm1 <- pheatmap(standarize.fun(indata[imm.targets,rownames(annCol.tcga)],halfwidth = 2), # 表达谱数据标准化
                border_color = NA, # 热图单元格无边框
                annotation_col = annCol.tcga[,c("CMOIC","StromalScore","ImmuneScore")],
                annotation_colors = annColors.tcga[c("CMOIC","StromalScore","ImmuneScore")],
                color = colorpanel(64,low=blue,mid = "black",high=gold),
                show_rownames = T, # 显示行名
                show_colnames = F, # 不显示列名
                cellheight = 12, # 热图高度固定
                cellwidth = 0.6, # 热图宽度固定
                name = "ICI", # 图例名字
                cluster_rows = F, # 行不聚类
                cluster_cols = F) # 列不聚类

#pdf("CheckPoint_heatmap.pdf",width = 10,height = 10)
hm1
dev.off()

## 热图2：肿瘤免疫微环境富集得分
hm2 <- pheatmap(standarize.fun(tcga.immune.gsva[immune.sig.ccr.order,rownames(annCol.tcga)],halfwidth = 1), # 富集得分标准化并排序
                border_color = NA,
                color = NMF:::ccRamp(x = heatmap.BlBkRd,n = 64),
                gaps_row = c(14,22), # 根据不同类别的免疫细胞分割
                show_rownames = T,
                show_colnames = F,
                cellheight = 12,
                cellwidth = 0.6,
                name = "TIME",
                cluster_rows = F,
                cluster_cols = F)

#pdf("TIMEheatmap.pdf",width = 10,height = 10)
hm2
#dev.off()

# 合并热图并输出
pdf("TIME.pdf",width = 10,height = 10)
draw(hm1 %v% hm2, 
     heatmap_legend_side = "right", 
     annotation_legend_side = "right")
invisible(dev.off())
